# Supplementary material for: Mapping the interaction surface between CaVβ and actin and its role in calcium channel clearance
Source: Nat Commun. 2025 May 10;16:4352. doi: 10.1038/s41467-025-59548-x (PMC12065904; doi:10.1038/s41467-025-59548-x)
Supplement: Supplementary file 4 — Source Data [file 41467_2025_59548_MOESM4_ESM.xlsx]

## Sheet: Fig_3_Fig_4_Fig_5
Figure 3.
	Panel E
				[NaCl] (mM)
				30	60	60	120	150
		Fraction of CaVβ2-core bound to actin		0.29069	0.135672	0.08006	0.062543	0.070253
				0.249553	0.0903376	0.108589	0.0801704	0.069252
				0.200993	0.0690791	0.0281954	0.0126186	0.0112776
Figure 4.
	Panel D
				Cav𝛽2-core WT	Cav𝛽2-core 6Ala	Cav𝛽2-core 8Ala
		Fraction of CaVβ2-core bound to actin		0.260208	0.0820295	0.0799363
				0.283373	0.151107	0.124096
				0.20864	0.12317	0.0916095
				0.209753
Figure 5.
	Panel E
				R482X 0Ala	R482X 6Ala	R482X 8Ala
		Fraction of CaVβ2-core bound to actin		0.783957	0.382533	0.17745
				0.864361	0.505807	0.118093
				0.824748	0.425887	0.196083
				0.744551	0.282022
				0.719342

## Sheet: Fig_6
Figure 6.													Figure 6
	Panel B
			CaVβ2 WT	CaVβ2 8Ala
		Mander's Overlap Coefficient	0.421	0.427
			0.403	0.257
			0.508	0.278
			0.301	0.279
			0.365	0.297
			0.326	0.433
			0.357	0.325
			0.501	0.392
				0.237
				0.465
																									Panel E
	Panel D
	CaVβ2 WT + CaV1.2
			Voltage (mV)
	Cell No.		-50	-45	-40	-35	-30	-25	-20	-15	-10	-5	0	5	10	15	20	25	30	35	40	45	50		Qon (fC)
	1	Current (pA)	-8.65048	-14.5351	-12.4376	-32.4471	-49.9588	-79.6027	-137.618	-237.046	-381.707	-542.375	-694.838	-822.53	-895.787	-898.519	-836.16	-730.21	-598.258	-464	-336.875	-231.698	-135.286		221.493
	2		-12.4202	-2.58629	-18.5405	-27.1398	-40.8145	-82.083	-151.945	-287.966	-488.27	-724.471	-1030.52	-1287.31	-1467.63	-1532.04	-1497.23	-1339.67	-1136.09	-930.401	-713.889	-519.106	-373.633		191.565
	3		-31.6191	-64.2183	-50.8903	-61.6869	-101.92	-134.347	-236.355	-396.994	-647.204	-993.767	-1336.87	-1657.7	-1815.78	-1891.89	-1760.08	-1556.5	-1331.08	-1050.82	-789.896	-555.145	-387.143		363.029
	4		-44.0243	-27.5863	-45.8898	-30.9731	-44.7226	-80.4943	-134.841	-233.215	-367.401	-564.457	-842.931	-1014.71	-1175.12	-1289.54	-1306.34	-1167.37	-1061	-859.699	-726.354	-536.24	-216.513		314.258
	5		-8.01202	-7.74516	-7.05182	-18.6989	-30.5379	-38.8043	-64.8581	-91.2821	-150.438	-213.081	-298.515	-373.978	-426.727	-476.56	-472.336	-442.2	-382.83	-294.401	-215.438	-126.178	-5.41076		227.23
	6		0.703312	-6.80866	-13.8792	-14.1909	-16.044	-26.2844	-49.147	-73.4961	-120.393	-182.609	-255.427	-325.055	-384.699	-414.804	-413.679	-387.071	-336.183	-274.297	-213.767	-152.716	-96.1342		297.249
	7		-16.473	-14.9716	-23.6757	-34.4623	-60.41	-100.534	-177.733	-302.855	-508.804	-785.04	-1102.83	-1401.22	-1607.41	-1699.68	-1681.26	-1538.83	-1324.24	-1065.35	-785.876	-534.225	-270.331		603.788
	8		-57.5618	-67.2336	-76.04	-110.073	-177.768	-300.307	-509.529	-866.44	-1377.42	-1942.32	-2532.39	-2978.28	-3125.89	-3039.6	-2750.86	-2339.5	-1861.45	-1381.6	-947.919	-539.552	-209.123		689.956
	9		-9.41864	-9.5396	-9.36377	-14.9703	-22.0034	-33.1766	-53.0389	-95.2202	-150.264	-226.559	-329.438	-417.147	-518.086	-566.986	-612.309	-589.726	-538.426	-461.86	-370.893	-281.287	-183.507		320.305
	10		-16.1861	-22.2217	-36.026	-61.2779	-110.487	-177.008	-306.601	-509.17	-802.681	-1115.19	-1451.79	-1678.57	-1816.4	-1794.15	-1632.05	-1417.38	-1145.47	-888.036	-652.319	-441.705	-265.637		273.02
	11		-45.6205	-50.3242	-57.1478	-74.965	-107.634	-176.556	-291.854	-475.055	-743.844	-1095.68	-1475.74	-1826.6	-2098.35	-2167.99	-2098.61	-1889.68	-1599.86	-1262.89	-905.97	-589.475	-303.324		649.952
	12		-24.8129	-25.5487	-32.1528	-32.2975	-44.0542	-62.2406	-96.0469	-160.4	-262.615	-399.508	-550.778	-713.305	-843.832	-887.417	-890.415	-784.464	-684.267	-541.316	-427.297	-284.061	-149.943		439.557
	13		-14.3069	-15.3432	-23.4973	-31.4071	-61.016	-97.7528	-198.686	-355.357	-648.12	-1044.78	-1427.91	-1786.2	-1921.39	-1931.33	-1826.55	-1638.49	-1372.47	-1095.88	-802.865	-524.096	-263.288		782.465
	14		-15.8145	-23.0796	-24.8379	-40.6774	-55.7911	-91.4155	-162.425	-269.481	-439.308	-665.363	-921.533	-1133.99	-1321.58	-1358.28	-1300.42	-1159.63	-960.158	-741.657	-541.114	-352.195	-197.449		279.766
	15		-62.1757	-57.6242	-57.81	-67.503	-73.3115	-91.5502	-141.568	-210.223	-329.752	-501.116	-700.163	-877.763	-1015.29	-1082.87	-1074.81	-976.417	-839.589	-671.593	-512.545	-358.011	-231.503		191.983
	16		-21.095	-20.9447	-22.0789	-29.5166	-36.392	-44.0761	-71.2639	-94.0642	-164.925	-236.394	-319.707	-434.799	-505.662	-549.421	-556.053	-523.209	-456.008	-367.349	-287.79	-196.332	-95.5986		141.367
	17		-10.213	-12.066	-16.473	-25.3467	-36.7119	-51.4241	-93.8572	-163.532	-264.822	-420.371	-604.743	-818.627	-983.614	-1114.97	-1161.63	-1120.31	-1000.45	-836.569	-651.546	-475.942	-291.79		489.02
	18		-10.0309	-12.0486	-21.6094	-25.9377	-48.3689	-91.7473	-176.431	-299.765	-491.617	-673.158	-865.212	-1070.38	-1150.53	-1120.76	-1025.61	-903.015	-742.732	-572.069	-409.826	-279.785	-154.904		375.935
	19		-20.0082	-18.427	-27.9541	-33.0843	-56.24	-109.689	-191.492	-345.326	-560.761	-910.461	-1290.98	-1679.31	-1977.14	-2124.61	-2086.17	-1904.85	-1624.43	-1306.07	-993.489	-679.071	-422.623		457.318
	20		-55.7081	-58.7758	-65.4205	-71.527	-66.4025	-98.3196	-124.347	-193.059	-266.2	-385.159	-510.529	-611.362	-694.781	-683.785	-642.084	-551.345	-440.923	-318.891	-188.704	-84.4959	39.0675		204.375
	21		-22.7984	-20.0294	-20.8213	-28.5222	-35.9849	-43.6639	-71.5233	-109.449	-165.688	-223.764	-313.724	-403.651	-461.104	-493.374	-501.208	-459.746	-394.313	-325.681	-250.232	-172.974	-106.562		181.477
	22		-32.1054	-20.0269	-23.4038	-55.9607	-73.7679	-100.044	-128.637	-159.463	-212.173	-288.337	-392.574	-460.992	-555.182	-634.562	-642.934	-604.943	-552.011	-495.109	-301.179	-207.417	-110.405		207.842
	23		-36.6096	-39.5201	-45.8599	-46.6555	-68.0442	-108.016	-188.57	-331.362	-555.442	-892.919	-1286.17	-1671.84	-2000.59	-2156.97	-2147.54	-1997.75	-1738.59	-1425.85	-1114.59	-818.538	-537.974		367.68
	24		-18.5829	-21.4909	-25.7058	-30.0379	-42.0042	-66.8196	-119.615	-213.076	-360.278	-579.125	-847.072	-1123.06	-1349.39	-1465.99	-1473.49	-1379.63	-1201.16	-984.711	-764.744	-545.393	-355.744		322.688
	25		-4.25479	-4.89699	-7.40971	-8.97969	-14.8394	-26.0076	-52.4017	-95.7115	-162.113	-260.041	-362.666	-491.783	-584.047	-643.953	-669.182	-626.068	-549.472	-463.302	-362.573	-273.951	-190.246		166.825
	26		-7.93096	-7.99331	-8.98842	-12.1808	-17.1014	-24.0198	-39.358	-65.1461	-99.9401	-149.696	-212.852	-273.77	-329.319	-365.937	-370.271	-355.721	-321.96	-272.132	-218.545	-167.101	-119.221		73.1868
	27		-19.7301	-27.3269	-22.5085	-25.505	-39.8593	-58.7976	-88.3579	-155.811	-249.673	-394.148	-549.315	-719.699	-825.518	-871.899	-852.517	-779.524	-662.377	-535.344	-417.097	-294.373	-197.613		202.682
	28		-25.3142	-28.5639	-32.4321	-40.3282	-62.8042	-103.16	-192.139	-305.472	-512.517	-791.019	-1117.7	-1434.61	-1695.45	-1839.7	-1856.34	-1728.88	-1535.03	-1270.41	-990.956	-712.218	-463.724		542.672
	29		-27.2795	-22.6257	-30.6514	-33.0806	-53.6088	-88.4252	-150.895	-261.26	-423.202	-685.529	-947.725	-1220.13	-1454.88	-1572.93	-1564.38	-1440.01	-1277.57	-1034.98	-802.718	-591.216	-373.256		602.491
	30		-11.8241	-14.5226	-19.6229	-23.7056	-45.1691	-78.9854	-148.93	-264.438	-454.062	-675.715	-973.022	-1242.14	-1418.28	-1469.76	-1453.98	-1339.47	-1170.16	-964.639	-752.172	-553.878	-358.741		549.007
	31		-19.0667	-20.1716	-18.9021	-22.0496	-37.7444	-52.3693	-92.2336	-159.502	-257.564	-397.147	-565.211	-736.115	-905.683	-972.129	-1005.73	-981.619	-855.955	-720.47	-580.913	-444.266	-316.775		191.203
	32		-78.6861	-70.9871	-80.5566	-109.629	-149.828	-219.456	-359.023	-608.158	-991.081	-1518.05	-2097.77	-2578.95	-2856.8	-2881.35	-2684.88	-2378.26	-1934.6	-1445.27	-982.015	-520.924	-114.156		704.359
	CaVβ2 8Ala + CaV1.2
			Voltage (mV)
	Cell No.		-50	-45	-40	-35	-30	-25	-20	-15	-10	-5	0	5	10	15	20	25	30	35	40	45	50		Qon (fC)
	1	Current (pA)	-22.1842	-40.6574	-28.0003	-44.4608	-33.7166	-42.6401	-58.4073	-83.956	-105.459	-153.063	-220.588	-325.309	-425.239	-505.07	-562.293	-555.21	-571.067	-424.015	-364.627	-308.696	-210.707		219.348
	2		-34.9436	-13.3031	-26.661	-25.414	-55.599	-34.9162	-49.4214	-98.9375	-139.862	-188.273	-316.637	-431.928	-521.004	-617.869	-641.138	-628.242	-599.798	-513.832	-347.349	-294.256	-212.862		276.362
	3		-14.2408	-9.92118	-10.9562	-19.1715	-16.5877	-19.5705	-33.0357	-52.8531	-77.9279	-127.701	-190.196	-266.765	-337.273	-393.401	-445.792	-444.351	-416.712	-369.56	-304.162	-234.148	-169.037		209.148
	4		-41.7423	-50.2618	-53.6038	-52.8182	-52.4391	-72.9648	-99.8328	-120.825	-194.453	-261.976	-354.172	-468.271	-548.194	-606.167	-619.54	-594.134	-520.194	-451.89	-351.948	-303.337	-209.375		126.222
	5		-19.255	-16.1151	-20.4908	-23.6595	-31.235	-47.5808	-78.4804	-125.105	-216.811	-344.655	-513.444	-679.47	-859.661	-1011.1	-1085.7	-1083.83	-1008.59	-895.064	-723.567	-587.285	-404.728		637.806
	6		-13.4926	-16.8745	-18.7949	-22.713	-29.2423	-42.5429	-72.4985	-111.333	-178.534	-266.498	-364.607	-464.877	-525.112	-544.239	-533.759	-483.522	-416.425	-329.928	-239.784	-153.94	-72.2815		271.211
	7		-41.7947	-32.4945	-34.0981	-38.0038	-39.7571	-39.8942	-44.9022	-64.1261	-82.669	-113.166	-146.603	-196.915	-229.686	-263.093	-291.67	-300.716	-268.121	-229.641	-185.674	-134.422	-106.641		172.037
	8		-14.2383	-11.8715	-16.054	-17.9494	-25.6609	-41.4056	-61.0659	-107.14	-172.633	-256.786	-377.461	-505.901	-629.574	-739.527	-784.504	-777.536	-721.426	-622.645	-505.312	-397.526	-288.961		280.19
	9		-9.64435	-10.0858	-11.9089	-11.7268	-13.1933	-15.5078	-19.6902	-31.4894	-47.1967	-69.144	-92.6177	-125.16	-153.546	-176.534	-190.954	-192.391	-177.294	-149.86	-122.493	-97.7478	-73.6856		133.367
	10		-26.3867	-24.379	-28.0552	-27.1947	-32.4346	-40.181	-49.0074	-53.8757	-87.2256	-131.464	-180.128	-255.02	-330.354	-401.559	-445.114	-456.145	-437.909	-396.254	-336.033	-265.54	-209.921		290.029
	11		-8.93854	-9.67428	-9.77404	-8.12549	-21.7653	-15.6724	-29.3221	-47.3962	-70.8699	-110.265	-151.698	-197.426	-246.97	-297.192	-303.05	-305.524	-281.599	-252.629	-208.213	-160.989	-119.044		153.432
	12		-10.2429	-8.69662	-12.086	-14.1934	-12.7494	-16.2884	-23.7131	-41.1637	-58.9734	-90.5676	-139.565	-207.392	-273.311	-318.528	-354.474	-372.172	-344.184	-293.311	-245.144	-192.029	-142.012		321.603
	13		-20.1055	-15.5901	-12.9527	-24.2755	-27.7846	-40.2609	-52.3169	-102.958	-164.026	-280.31	-415.607	-609.282	-732.464	-834.222	-868.291	-838.685	-750.289	-637.214	-532.352	-396.669	-286.794		351.101
	14		-30.5616	-30.2661	-32.3698	-31.4882	-43.9726	-59.8943	-91.7473	-146.125	-263.495	-408.65	-636.68	-886.83	-1116.51	-1279.49	-1360.21	-1316.89	-1194.47	-1007.48	-790.56	-580.074	-416.043		244.772
	15		-6.71139	-11.0921	-11.1133	-22.2229	-33.0008	-55.6539	-114.864	-188.29	-328.055	-543.69	-839.219	-1189.85	-1525.42	-1806.4	-1941.82	-1921.4	-1781.18	-1526.45	-1207.8	-886.723	-598.704		496.555
	16		-31.4819	-30.9719	-13.55	-21.1255	-27.4516	-48.3477	-85.4586	-133.855	-216.802	-339.224	-469.973	-625.465	-738.674	-804.382	-824.446	-776.753	-689.535	-563.542	-469.889	-365.919	-236.238		264.68
	17		-6.01369	-6.96204	-6.75566	-10.7822	-11.9519	-23.753	-38.7813	-65.9261	-109.947	-164.083	-238.552	-301.018	-371.762	-419.984	-450.107	-429.576	-387.95	-330.005	-262.953	-199.634	-139.673		219.953
	18		-27.1897	-27.514	-24.0822	-27.6686	-30.2287	-34.2815	-50.2381	-82.6416	-126.698	-196.774	-297.304	-435.101	-577.078	-687.044	-745.426	-758.921	-713.956	-604.187	-476.751	-336.582	-204.036		411.001
	19		-19.3386	-13.4589	-17.4282	-17.0852	-18.2213	-19.2288	-25.5113	-32.8611	-40.6848	-56.3086	-84.7279	-109.094	-146.576	-163.382	-191.039	-191.661	-180.042	-157.69	-136.379	-103.635	-67.9182		113.808
	20		-7.60674	-9.76157	-15.1873	-19.3136	-37.3715	-70.2913	-105.698	-198.36	-328.521	-507.912	-701.052	-932.843	-1120.71	-1219.98	-1225.5	-1151.37	-995.79	-818.155	-616.153	-438.092	-285.421		461.302
	21		-10.0122	-10.2117	-16.829	-5.27047	-24.172	-38.9266	-61.3365	-92.3059	-138.575	-219.098	-313.726	-419.155	-497.705	-573.16	-596.348	-582.311	-523.243	-449.66	-337.608	-259.533	-171.125		223.348
	22		-9.64185	-7.42218	-9.73912	-10.6544	-15.7297	-21.8476	-39.3206	-63.8991	-104.808	-155.808	-217.328	-284.25	-336.921	-374.616	-391.011	-380.142	-333.861	-277.352	-227.883	-166.618	-118.852		163.408
	23		-31.7862	-32.1927	-34.4947	-36.6246	-41.6051	-47.8302	-68.5579	-94.2388	-139.413	-207.814	-302.733	-414.078	-523.049	-590.527	-631.684	-632.512	-597.309	-519.672	-436.896	-341.333	-249.299		523.867
	24		-71.2963	-71.7378	-71.0943	-73.93	-80.6439	-94.9446	-122.528	-173.868	-252.858	-349.209	-484.213	-627.469	-752.234	-833.634	-861.537	-831.556	-756.666	-665.607	-549.912	-438.038	-339.118		108.801
	25		-15.4579	-18.8148	-17.3608	-30.8784	-27.7883	-36.1831	-59.6593	-88.5025	-144.423	-233.395	-347.735	-463.183	-596.092	-708.858	-763.041	-754.701	-700.748	-655.965	-503.257	-402.444	-281.479		542.573
	26		-11.1283	-17.1813	-16.1388	-16.226	-25.3516	-35.4524	-55.8285	-83.2127	-152.132	-236.869	-356.317	-477.097	-612.699	-712.205	-742.301	-730.15	-658.497	-558.726	-459.165	-348.204	-254.94		222.84
	27		-16.6425	-20.5557	-25.9153	-32.0181	-51.4939	-95.5057	-171.226	-265.218	-436.702	-634.761	-857.334	-1070.13	-1221.69	-1254.89	-1199.99	-1082.11	-922.525	-729.347	-552.948	-388.976	-232.741		610.048
	28		-64.3755	-58.9709	-59.7241	-59.9461	-63.9839	-75.3192	-85.178	-106.305	-142.166	-185.455	-249.618	-315.019	-385.562	-447.281	-479.98	-476.995	-450.9	-397.665	-345.226	-278.332	-215.243		283.644
	29		-17.917	-15.5676	-17.4481	-22.274	-23.4562	-31.871	-41.5328	-67.059	-117.745	-175.229	-279.689	-402.451	-525.531	-643.837	-716.448	-730.649	-684.469	-607.038	-489.31	-370.997	-258.527		493.204
	CaV1.2
			Voltage (mV)
	Cell No.		-50	-45	-40	-35	-30	-25	-20	-15	-10	-5	0	5	10	15	20	25	30	35	40	45	50
	1	Current (pA)	-3.32823	-3.06023	-3.20401	-3.21205	-3.68289	-6.37435	-10.099	-13.1988	-15.7494	-19.1883	-22.9548	-25.3109	-26.2463	-26.3429	-25.8039	-20.7436	-17.3786	-12.2974	-6.0793	-1.05855	7.63318
	2		-25.9345	-27.2567	-19.0344	-16.9688	-11.3188	-7.74459	-2.90679	1.14162	4.07449	8.13138	11.3009	17.0181	20.0008	23.1164	31.2779	43.6153	47.5249	85.8152	71.2286	89.2802	132.031
	3		-11.9929	-8.09837	-7.41636	-6.25616	-4.19205	-2.29709	-2.31632	-1.42958	-0.844298	-1.25624	-0.687499	-2.42566	-5.48819	-6.1751	-6.26714	-4.87451	-7.3017	-4.17251	3.49904	9.0738	17.3466
	4		-34.1266	-28.5902	-21.6146	-12.4282	-5.14368	1.76571	7.96752	17.0447	28.213	39.0073	50.966	54.2568	67.9959	80.6248	88.2295	107.641	134.427	142.908	157.582	183.575	212.614
	5		-3.24375	-3.56885	-3.50033	-3.24343	-3.60381	-4.95674	-8.8245	-16.4754	-28.9556	-47.7763	-72.8851	-102.424	-130.717	-155.167	-164.482	-162.162	-149.866	-131.444	-108.28	-85.3672	-62.2822

## Sheet: Fig_7
Figure 7.
	Panel A
		CaV1.2/CaVβ2 WT
		Cell 1		Cell 2		Cell 3		Cell 4		Cell 5		Cell 6		Cell 7		Cell 8		Cell 9		Cell 10				R2
		x (nS)	y (pS)	x (nS)	y (pS)	x (nS)	y (pS)	x (nS)	y (pS)	x (nS)	y (pS)	x (nS)	y (pS)	x (nS)	y (pS)	x (nS)	y (pS)	x (nS)	y (pS)	x (nS)	y (pS)			Cell No.	CaV1.2/ CaVβ2 WT	CaV1.2/ CaVβ2 8 Ala
		3.7412	3.33603	3.55715	3.06362	1.3534	3.46463	6.7674	4.15733	7.03482	3.19819	2.54987	3.77268	4.88074	3.84493	10.7179	3.15519	1.68435	4.58014	4.55102	2.73805			1	0.9	0.8
		6.93674	2.87109	6.24927	2.75232	2.39753	3.17643	11.7162	2.91538	12.4794	2.53727	4.60114	3.32864	8.50798	4.02119	17.0784	2.05886	3.17914	4.68805	7.01692	3.31876			2	0.9	0.8
		11.4558	3.08655	10.2867	3.12129	4.12413	3.42887	18.445	2.36751	19.3668	2.02711	7.51838	2.6494	13.5658	2.90699	23.4671	1.98849	5.5929	3.62155	10.4153	2.84799			3	0.7	0.9
		17.1318	2.18315	15.458	2.29457	6.20785	2.20409	25.9739	2.27473	26.571	1.87013	11.0734	2.26167	19.3687	2.46167	29.0675	1.46407	8.77008	2.79966	14.6833	2.54629			4	0.8	1
		23.5329	2.00227	20.4863	2.00994	8.67336	2.38403	32.4176	1.80514	32.8084	1.66726	14.7661	1.7165	25.2785	2.0398	33.8124	1.43574	12.2792	2.67586	18.8176	2.15214			5	0.9	1
		29.0477	1.50977	25.0916	1.57965	11.2576	2.23194	37.1589	1.89626	37.1718	1.09463	17.5911	1.28213	30.2535	1.60419	36.8655	1.33596	15.8701	2.27589	22.4735	1.93034			6	1	1
																								7	0.9	0.9
		Cell 11		Cell 12		Cell 13		Cell 14		Cell 15		Cell 16		Cell 17		Cell 18								8	0.9	0.9
		x (nS)	y (pS)	x (nS)	y (pS)	x (nS)	y (pS)	x (nS)	y (pS)	x (nS)	y (pS)	x (nS)	y (pS)	x (nS)	y (pS)	x (nS)	y (pS)							9	0.9	0.9
		12.73	3.27874	4.15547	3.5001	8.2756	3.81059	5.85571	3.79479	6.83454	3.53094	3.89494	2.55882	1.96214	3.81676	3.12922	4.19471							10	0.8	1
		22.5399	2.50675	6.74195	3.07193	14.1167	3.88483	9.64374	2.77457	11.7642	3.38356	6.13568	2.36163	3.54435	2.83807	4.96516	3.66197							11	0.9	0.9
		35.3188	2.44291	10.3887	2.91101	21.5574	3.82823	14.0873	2.60687	17.9613	2.98899	8.93032	2.34183	5.86638	2.45636	7.40982	2.3922							12	0.9	0.8
		48.3829	2.12274	14.3434	2.00605	29.6076	2.07897	17.5886	1.93904	25.2426	2.77882	11.7342	2.30313	8.71522	2.26874	9.98667	2.55878							13	0.8	0.9
		59.3214	1.07691	17.7639	2.12687	37.1028	2.14297	20.1344	1.82746	31.9492	1.92443	14.2323	1.70256	11.6114	1.53641	12.6605	2.19112							14	0.9	0.9
		65.6721	1.01779	20.633	1.77615	42.3297	1.71326	21.3323	1.38709	36.8908	1.9807	16.1048	1.69973	14.1251	1.50738	14.742	1.81107							15	0.9	1
																								16	0.8	1
																								17	0.9	1
																								18	0.9
		CaV1.2/CaVβ2 8 Ala
		Cell 1		Cell 2		Cell 3		Cell 4		Cell 5		Cell 6		Cell 7		Cell 8		Cell 9		Cell 10
		x (nS)	y (pS)	x (nS)	y (pS)	x (nS)	y (pS)	x (nS)	y (pS)	x (nS)	y (pS)	x (nS)	y (pS)	x (nS)	y (pS)	x (nS)	y (pS)	x (nS)	y (pS)	x (nS)	y (pS)
		0.88128	4.19228	1.80899	3.63574	3.36621	4.06387	0.972042	4.08795	2.90123	3.84742	2.36599	3.43661	8.66704	3.95093	1.96412	4.6123	2.24081	3.08216	3.42424	3.46412
		1.55188	3.1508	2.89868	3.5427	5.52522	3.46433	1.80448	3.89851	5.27585	3.36289	4.09626	3.47592	14.4258	3.77324	3.84434	4.19284	3.54333	3.18797	5.85269	3.10667
		2.56998	2.79841	4.31878	2.63932	8.42228	2.81353	3.02246	3.23533	8.70468	2.99027	6.33712	2.78916	21.5478	2.97316	6.4978	3.46838	5.0907	2.65689	8.95819	2.58072
		3.86987	2.03866	5.94503	3.14334	11.7819	2.27094	4.45302	3.12054	13.183	2.58347	9.08798	2.55901	30.1721	2.56577	10.2394	2.64241	6.82848	2.22863	12.442	2.29735
		5.33312	1.68446	7.50362	1.99192	15.2055	1.95613	6.06512	2.7466	17.7799	2.35954	11.6578	2.1237	38.0768	2.4367	14.1472	3.02796	8.40848	2.10756	15.4394	1.44015
		6.8664	1.97886	8.665	1.46394	17.8182	1.80557	7.38829	2.49637	22.2371	1.78576	13.9627	1.99561	43.5767	2.12962	17.6755	2.09649	9.49224	1.85287	17.2225	1.40623
		Cell 11		Cell 12		Cell 13		Cell 14		Cell 15		Cell 16		Cell 17
		x (nS)	y (pS)	x (nS)	y (pS)	x (nS)	y (pS)	x (nS)	y (pS)	x (nS)	y (pS)	x (nS)	y (pS)	x (nS)	y (pS)
		3.00031	3.33347	3.6255	2.92004	4.04617	3.83957	2.48329	3.71332	8.56998	2.35587	4.03854	3.0608	2.25324	2.86307
		4.74126	2.84397	5.51207	3.07884	7.12732	2.75702	3.9413	3.21829	12.5816	2.04338	6.21612	3.00895	3.48998	2.75043
		6.65645	2.83264	7.8955	1.78413	10.874	2.37758	5.87292	3.22139	16.348	1.69258	8.44593	2.34036	5.08184	1.97656
		8.6419	2.15078	10.0235	1.81334	15.2646	2.41417	7.59196	2.21101	19.3404	1.11395	10.7337	1.85748	6.68448	1.72774
		10.164	1.25604	11.7717	1.61927	19.2737	1.79371	9.35724	1.94627	20.9621	1.06431	12.3029	1.69708	7.92584	1.07289
		11.2199	1.56058	12.7353	1.52544	22.4773	1.40712	10.6912	1.70602	21.183	0.922349	13.4027	1.44573	8.57522	1.03166
	Panel B
			Number of Channels			Unitary Conductance (pS)			Maximum Open Probability
		Cell No.	CaV1.2/ CaVβ2 WT	CaV1.2/ CaVβ2 8 Ala		CaV1.2/ CaVβ2 WT	CaV1.2/ CaVβ2 8 Ala		CaV1.2/ CaVβ2 WT	CaV1.2/ CaVβ2 8 Ala
		1	14362.5	2800.71		3.56	3.89		0.567479	0.629506
		2	14580.3	3330.54		3.4	4.29		0.506511	0.605821
		3	7361.16	6457.69		3.59	4.33		0.426577	0.636895
		4	15194.6	4066.26		4.02	4.24		0.60796	0.428951
		5	16658	10258.3		3.42	3.96		0.652324	0.547378
		6	6230.64	7247.23		4.06	3.82		0.696089	0.504014
		7	10370.1	18824.1		4.45	4.36		0.655572	0.531327
		8	15804.1	6892.89		3.5	4.65		0.666683	0.550913
		9	5632.26	5326.85		4.84	3.63		0.581918	0.490449
		10	15862.5	6490.56		3.41	4.01		0.415714	0.661882
		11	24633.7	4131.15		3.72	4.12		0.715704	0.658914
		12	9636.59	5717.55		3.85	3.63		0.556762	0.614185
		13	13983.7	8997.02		4.73	3.9		0.639537	0.641223
		14	7290.38	3972.7		4.41	4.34		0.662796	0.619386
		15	17555	8724.59		4	3.42		0.524719	0.709311
		16	14082.9	5382.57		2.88	3.94		0.396579	0.631595
		17	5759.36	3212.51		3.73	3.67		0.657512	0.72769
		18	5240.58			4.48			0.627379

## Sheet: Fig_8
Figure 8.
	Panel D
		CaVβ4 R482X + CaV1.2
				Voltage (mV)
		Cell No.		-50	-45	-40	-35	-30	-25	-20	-15	-10	-5	0	5	10	15	20	25	30	35	40	45	50		Qon (fC)
		1	Current (pA)	-6.03877	-6.19284	-7.64781	-8.54208	-15.2642	-25.439	-46.5326	-84.0583	-141.271	-183.786	-247.048	-322.15	-371.621	-403.162	-414.22	-394.986	-361.531	-309.925	-262.462	-206.331	-147.201		121.289
		2		-37.8794	-37.5815	-41.5493	-48.849	-56.9503	-67.129	-107.614	-160.55	-244.167	-339.534	-447.719	-552.902	-619.422	-619.859	-585.337	-529.06	-444.548	-364.776	-271.233	-174.436	-101.838		396.723
		3		-7.28731	-9.77841	-8.55455	-10.8233	-9.13968	-18.5062	-29.5222	-38.9072	-49.6128	-77.0747	-100.001	-114.471	-144.725	-159.527	-184.811	-186.403	-189.203	-173.482	-152.574	-130.427	-98.0698		338.284
		4		-12.4283	-13.822	-13.6684	-20.8896	-18.9081	-35.1945	-64.4407	-87.7865	-146.927	-194.824	-262.734	-330.989	-390.872	-435.123	-464.717	-455.625	-434.046	-410.167	-351.438	-287.954	-209.431		418.803
		5		-16.7941	-15.2047	-18.108	-28.2087	-49.4106	-90.2337	-148.696	-237.999	-338.055	-415.481	-506.503	-563.244	-628.884	-654.154	-681.181	-655.478	-621.608	-568.697	-494.28	-416.517	-333.699		212.837
		6		-13.2069	-10.5358	-14.716	-23.1945	-31.8989	-54.6129	-99.6631	-180.152	-259.019	-362.82	-450.608	-540.75	-606.841	-655.524	-649.51	-617.775	-533.284	-463.612	-378.18	-292.753	-217.614		129.943
		7		-47.0225	-43.7489	-42.7729	-54.9438	-54.7117	-81.5272	-110.122	-180.219	-251.158	-339.822	-448.103	-533.472	-589.296	-613.096	-584.918	-551.491	-497.167	-424.307	-340.283	-273.443	-222.909		231.781
		8		-34.7146	-37.341	-44.6957	-40.6175	-41.2697	-49.3181	-50.6168	-76.6202	-107.596	-147.374	-214.342	-263.725	-309.475	-325.264	-322.829	-335.595	-324.808	-297.974	-254.581	-220.673	-194.802		277.767
		9		-11.9575	-14.6139	-14.1165	-14.9081	-16.1378	-20.2103	-27.874	-32.8054	-43.3661	-51.2761	-67.3372	-74.4163	-80.9644	-79.2423	-73.7039	-65.4611	-51.8781	-43.5001	-28.9741	-16.6451	0.602082		186.761
		10		-21.6727	-18.8632	-18.3958	-21.8587	-23.8876	-32.8325	-45.6218	-62.0693	-85.9359	-110.494	-135.264	-158.646	-172.547	-175.887	-160.177	-144.049	-124.373	-93.3289	-64.164	-38.6791	2.24578		426.309
		11		-6.37982	-4.97247	-8.92901	-12.8295	-23.1565	-45.1069	-77.7571	-129.103	-172.357	-236.22	-287.594	-320.279	-333.984	-319.044	-296.95	-252.559	-211.251	-168.046	-122.48	-85.4551	-45.1518		277.102
		12		-27.9974	-27.9301	-29.7856	-48.5274	-53.0835	-70.5676	-86.7172	-121.826	-162.105	-202.704	-249.949	-294.829	-327.55	-344.722	-319.714	-293.589	-243.503	-184.749	-125.174	-55.05	6.39665		270.311
		13		-34.6172	-38.4784	-39.2569	-48.1485	-56.3096	-62.3959	-78.6907	-107.309	-156.859	-198.944	-236.919	-302.028	-343.426	-365.844	-377.928	-356.373	-317.875	-270.856	-196.581	-138.628	-82.4179		182.262
		14		-3.17078	-3.02125	-6.60433	-8.81146	-11.6201	-18.2004	-32.2317	-49.2677	-76.4413	-108.689	-150.42	-184.843	-222.959	-249.003	-258.505	-248.927	-239.047	-212.006	-177.063	-148.21	-115.847		286.557
		15		-26.7483	-23.5759	-16.9518	-19.0568	-20.8849	-38.6023	-45.9871	-61.1058	-62.0785	-73.8527	-89.2882	-124.888	-136.607	-153.08	-176.945	-188.251	-177.394	-180.557	-148.85	-113.333	-103.442		464.211
		16		-9.49471	-10.7642	-11.8141	-10.3227	-13.1185	-14.9391	-19.4857	-29.2423	-47.274	-64.373	-90.6449	-109.106	-134.283	-157.317	-171.855	-181.868	-170.167	-159.569	-138.605	-123.242	-105.422		376.777
		17		-9.87879	-10.0259	-13.6223	-12.1259	-17.059	-20.4908	-29.781	-39.9341	-56.5867	-75.1708	-93.1975	-108.828	-129.518	-141.071	-143.696	-138.395	-122.947	-110.916	-92.7573	-79.9443	-51.0437		106.451
		18		-18.0966	-15.6898	-18.7774	-25.9128	-28.1724	-43.2587	-65.1611	-85.2379	-138.777	-187.208	-236.764	-278.265	-321.486	-332.863	-324.321	-305.337	-283.255	-238.246	-203.272	-157.706	-117.443		177.923
		19		-18.2113	-23.344	-12.0261	-22.0246	-24.7805	-15.8071	-27.1573	-24.8104	-22.4262	-31.235	-40.6499	-49.7431	-55.3721	-66.66	-67.8671	-74.98	-66.5577	-55.6913	-44.9446	-46.9573	-21.8949		140.164
		20		-10.9836	-12.5748	-14.4129	-13.328	-16.2784	-20.5457	-33.5894	-52.8282	-70.8499	-86.2529	-117.121	-131.701	-156.572	-164.278	-173.08	-163.527	-161.143	-143.805	-122.526	-94.0093	-82.3299		140.064
		21		-7.12041	-8.73528	-8.26017	-8.25019	-9.44358	-8.66794	-9.60694	-14.9379	-19.1415	-24.9813	-28.1474	-38.2594	-48.2168	-54.2049	-65.4042	-70.9634	-69.5169	-66.8994	-61.7829	-54.8296	-48.8714		134.072
		22		-21.4385	-22.3376	-18.7026	-20.4796	-22.4885	-26.6697	-25.3192	-32.2114	-37.3167	-44.8723	-60.4162	-79.8408	-90.4354	-104.953	-135.689	-125.979	-126.641	-118.81	-107.708	-87.0286	-82.1553		164.836
		23		-7.42343	-13.9515	-7.497	-5.40328	-6.71887	-6.4146	-6.69518	-9.53586	-9.51092	-10.915	-12.8965	-15.2721	-23.5248	-25.3018	-29.8833	-32.7763	-35.2554	-31.9558	-28.6637	-24.1608	-22.0483		37.4975
		24		-9.89126	-9.94737	-10.9537	-9.81893	-10.9899	-11.6907	-12.3765	-13.0088	-15.6799	-18.2824	-24.3316	-25.5487	-32.5032	-37.0049	-39.9154	-45.9809	-47.0645	-47.1181	-43.3696	-44.3959	-37.6122		113.839
		CaVβ4 R482X 8Ala + CaV1.2
				Voltage (mV)
		Cell No.		-50	-45	-40	-35	-30	-25	-20	-15	-10	-5	0	5	10	15	20	25	30	35	40	45	50		Qon (fC)
		1	Current (pA)	-6.54678	-7.84118	-8.24396	-8.54199	-10.3776	-9.94737	-11.6508	-15.918	-23.6769	-39.7832	-53.6699	-71.6717	-92.1139	-123.512	-139.68	-160.975	-166.266	-163.02	-158.995	-141.09	-128.849		345.439
		2		-15.7389	-15.2827	-17.3669	-18.763	-22.6797	-23.2905	-38.8249	-46.4139	-61.6093	-88.7616	-102.282	-135.789	-162.809	-182.033	-195.977	-207.166	-200.48	-190.916	-171.455	-153.108	-129.539		206.964
		3		-9.2227	-11.5814	-10.7465	-13.3799	-16.1764	-24.5976	-42.6306	-72.637	-119.752	-162.374	-228.562	-288.947	-348.009	-392.363	-449.19	-488.666	-503.425	-495.495	-458.435	-396.691	-329.636		225.331
		4		-7.43565	-8.5447	-6.33146	-10.2139	-16.2264	-19.6504	-37.2042	-62.906	-102.099	-143.633	-187.806	-231.935	-276.057	-305.249	-334.684	-398.721	-371.838	-346.748	-318.574	-291.162	-241.728		270.127
		5		-5.3402	-4.24075	-6.73434	-8.39	-8.69242	-9.0776	-17.403	-23.8529	-42.778	-61.255	-82.2907	-106.743	-135.933	-158.796	-168.276	-176.592	-178.585	-168.938	-150.696	-132.29	-106.732		115.047
		6		-6.59174	-8.34625	-7.94299	-9.75796	-17.4672	-24.643	-42.4723	-73.0794	-122.687	-184.789	-255.784	-342.786	-455.2	-538.629	-612.964	-667.177	-675.651	-657.519	-609.067	-538.562	-434.081		772.496
		7		-43.2377	-46.4613	-40.772	-42.1669	-40.5202	-46.1895	-51.8501	-63.6287	-90.8819	-120.851	-165.392	-204.513	-242.12	-283.597	-311.982	-328.816	-337.789	-313.432	-294.341	-256.673	-223.215		125.692
		8		-6.78869	-7.67872	-6.84354	-8.07014	-19.8924	-15.6466	-30.6002	-40.3058	-69.5697	-92.9574	-132.169	-182.235	-222.548	-264.759	-302.392	-321.901	-317.914	-317.677	-284.315	-244.301	-204.96		58.8744
		9		-12.8045	-11.7337	-13.0482	-18.9849	-22.2103	-27.8572	-29.8679	-37.8102	-55.2538	-77.6735	-106.295	-138.818	-174.589	-203.83	-235.583	-263.954	-276.132	-272.989	-253.589	-215.727	-178.332		259.612
		10		-16.6763	-22.186	-18.7929	-24.6218	-28.3215	-37.2244	-51.4998	-73.0576	-107.033	-145.981	-185.558	-214.74	-252.044	-287.414	-316.209	-319.876	-314.865	-291.814	-268.234	-227.038	-189.575		245.308
		11		-11.5188	-7.53662	-9.62259	-14.7678	-15.1807	-20.2454	-40.0498	-47.096	-70.2479	-75.8127	-117.319	-169.165	-215.891	-262.086	-304.951	-341.438	-363.689	-363.678	-346.892	-312.435	-239.895		402.9
		12		-34.9245	-35.0965	-39.2612	-28.1171	-32.9088	-44.1651	-52.8548	-78.065	-98.1692	-137.286	-176.254	-215.952	-250.432	-273.255	-286.727	-295.692	-287.788	-263.815	-242.882	-198.443	-165.581		226.588
		13		-10.5164	-10.3927	-8.51042	-8.0305	-15.0356	-12.2169	-24.6066	-36.5991	-55.1846	-70.8903	-102.394	-130.272	-157.587	-182.402	-207.783	-221.338	-223.41	-216.655	-195.697	-187.148	-146.761		201.18
		14		-13.348	-7.84492	-7.53192	-7.25882	-10.7816	-11.157	-17.8222	-22.178	-26.6922	-35.713	-50.6546	-66.67	-89.3917	-115.193	-125.519	-143.257	-152.854	-156.377	-149.242	-134.172	-113.382		266.616
		15		-5.43494	-10.7228	-2.82966	-5.19311	-8.69092	-6.56182	-15.2976	-18.3068	-25.0955	-37.0748	-50.348	-75.0496	-95.1065	-122.588	-130.601	-144.664	-161.557	-158.94	-150.219	-129.302	-112.955		358.407
		16		-36.8494	-45.3626	-42.1956	-37.868	-52.9807	-61.568	-68.4082	-82.3046	-118.426	-159.726	-180.716	-236.419	-281.627	-333.824	-370.562	-396.312	-409.677	-405.22	-362.771	-324.829	-274.793		395.629
		17		-20.2122	-19.3486	-19.3943	-24.1546	-26.6135	-38.0204	-53.5182	-62.7379	-84.2703	-97.4729	-110.526	-126.68	-131.508	-128.772	-120.175	-105.67	-95.4104	-76.23	-61.6213	-49.2022	-28.0331		78.639
		18		-19.7615	-12.6986	-18.7001	-19.8095	-21.7167	-24.9247	-29.3026	-40.2516	-61.5669	-66.7351	-78.5698	-90.7199	-89.6111	-88.3303	-85.1858	-79.185	-65.1582	-51.7678	-34.9943	-39.3391	-14.3976		105.757
		19		-16.8281	-15.3183	-15.7543	-15.1174	-14.696	-16.4669	-21.7814	-26.795	-27.8488	-36.7931	-41.7939	-53.8563	-54.9181	-65.8097	-66.0542	-62.3405	-61.6921	-54.3838	-50.7878	-41.3148	-34.2885		65.7129
		20		-20.8902	-24.8081	-22.5712	-23.5778	-27.8111	-37.8115	-47.2597	-66.9856	-94.9475	-132.461	-167.584	-183.644	-215.528	-210.276	-198.604	-185.396	-165.319	-128.635	-99.8957	-79.6674	-47.9733		449.068
	Panel E
			Number of Channels			Unitary Conductance (pS)			Maximum Open Probability
		Cell No.	CaV1.2/ CaVβ4 R482X	CaV1.2/ CaVβ4 R482X 8Ala		CaV1.2/ CaVβ4 R482X	CaV1.2/ CaVβ4 R482X 8Ala		CaV1.2/ CaVβ4 R482X	CaV1.2/ CaVβ4 R482X 8Ala
		1	8263.59	3950.59		3.05	4.08		0.456441	0.743381
		2	3969.51	3505.87		3.55	3.36		0.664357	0.513724
		3	2742.65	2666.24		3.15	4.55		0.510598	0.664817
		4	1786.27	931.65		3.24	5.37		0.726924	0.490104
		5	1528.28	5675.72		3.21	3.96		0.66443	0.770898
		6	1502.54	2256.07		3.67	5.93		0.68126	0.631219
		7	1654.42	1313.52		3.89	3.56		0.599226	0.554585
		8	1953.29	1517.35		3.83	4.14		0.609724	0.707956
		9	2641.3	4648.06		3.08	3.37		0.584004	0.817531
		10	4619.94	4423.62		3	3.07		0.502227	0.769245
		11	1746.58	3906.63		4.08	3.61		0.669519	0.691611
		12	3604.03	4011.37		3.37	2.8		0.536142	0.55682
		13	1706.01	1153.35		3.22	4.36		0.673463	0.637271
		14		4545.21			1.32			0.562527
		15		6877.1			3.88			0.412568

## Sheet: Supple Fig2B
30 min	Figure 2B
exp1			exp2		exp3
sn2	12001		11944.1		12358.3		p=0.449
p2	2956.89		3158.18		3138.55
fraction bound	0.197681		0.209119		0.202528
90 min
exp1			exp2		exp3
sn2	11565		10216		11702.9
p2	2947.3		2973.01		2959.06
fract bound	0.20309		0.225416		0.201819

## Sheet: Supple Fig. 11B
Supplementary Fig. 11B
	Cav𝛽2-core WT				Cav𝛽2-core 6Ala				Cav𝛽2-core 8Ala				Temperature (ºC)
	0	0	0		0	0	0		0	0	0		20
Normalized CM	0.021675828383737	0.012590941952355	0.022401404861131		0.013306032485505	0.020661698496107	0.019307612320874		0.019922387339836	0.019065386057326	0.003849540677939		22
	0.026738882554158	0.039499386013656	0.029995546305721		0.026055671545399	0.031006827314636	0.024803367898789		0.050241524495726	0.046594294106166	0.035967963796886		24
	0.019898228356506	0.051054552706725	0.032579705040124		0.03059358769995	0.041150362197103	0.034030372433922		0.053442985208317	0.05020039810081	0.065660896740719		26
	0.033261287632532	0.055577223559382	0.057740537593075		0.050742722606572	0.047813881758437	0.052885482340609		0.053751401613117	0.04863298845965	0.070611363298141		28
	0.057108698241967	0.064820391905832	0.068918802210253		0.060279234359711	0.064106031690567	0.072889965232309		0.067420974448194	0.063389835769122	0.067755862491972		30
	0.090386153610508	0.09388482468619	0.099984589879107		0.085597818794647	0.08985797707205	0.083951416239862		0.100759475396819	0.096021197193853	0.104612624553033		32
	0.137443625657346	0.116189376387699	0.137520934903244		0.134971920916994	0.118435597457228	0.110112291381219		0.131333712291789	0.125815048929481	0.132650468777364		34
	0.185117173539372	0.14440701464319	0.172814345298472		0.178053946904683	0.153614579273455	0.135667302023873		0.168386334200347	0.161471780500575	0.170405073303245		36
	0.284951241511938	0.200534292765734	0.251069818008166		0.2507205384314	0.229180386253979	0.193901076399597		0.254345923448754	0.229219162093352	0.235428764997958		38
	0.405332800081688	0.301411404625444	0.369401765559563		0.33842943195988	0.320502439286628	0.28627392490651		0.378675466377282	0.353727355668037	0.351256198360699		40
	0.52357426096428	0.431614305600342	0.496991639586059		0.442545669881585	0.429649596140147	0.395666594198866		0.528715946030411	0.503051098861159	0.513655509685926		42
	0.631441140931605	0.586605045544359	0.639703753126476		0.542064953118039	0.547932318195866	0.518994146961323		0.69947610224004	0.682506842612959	0.693675390483365		44
	0.729544410218009	0.733471222255018	0.768799077424852		0.658171379909368	0.639381207413282	0.64591728222163		0.846651426302836	0.841794541101825	0.850482919204869		46
	0.813115437635088	0.84011345277452	0.870692998216832		0.793828505591664	0.788741314661255	0.774803789223199		0.928742686388912	0.937487390887787	0.939980217866573		48
	0.879107030412363	0.909442040412926	0.929622316564526		0.885857051615776	0.890244701439382	0.890539918802361		0.968411105943496	0.976673448701434	0.976159487078714		50
	0.915685256726631	0.948167007502134	0.96541951937357		0.941142162992859	0.924377914712327	0.942448771165233		0.984023045923696	0.991838688309281	0.993346757119637		52
	0.941031161183822	0.970504530310499	0.9807839179301		0.989212944824021	0.977125808055691	0.97064295789958		1	0.99870866355254	0.99672599936362		54
	0.952047345938498	0.978567172196836	0.993570931431738		1	1	0.983144495733672		0.999590692058526	1	0.997774304439306		56
	0.96200071478412	0.983763740306698	0.99714828092481		0.994932526115605	0.991213864286962	0.999095837820441		0.994666692914871	0.998146715749975	0.993963407164158		58
	0.982150819448939	0.984584801284748	0.990869080015782		0.966922321395028	0.981827146639426	0.996663110688667		0.98968691633631	0.988823119578081	0.992907702287937		60
	0.994770162868671	0.989371240992255	0.994073877135617		0.968964517843055	0.989617912293197	0.995652774758288		0.982991163377849	0.98741334936409	1		62
	1	0.993105821973718	0.995973894239155		0.970842122023697	0.990358770008199	0.997975114895167		0.97783011013583	0.985596820420923	0.99030790570023		64
	0.992436052349428	1	1		0.967232720942756	0.987381899552462	0.988091686932375		0.972316346643636	0.991783963741297	0.992957034291501		66
	0.963802991882098	0.994692455969501	0.998685059464443		0.959759874194256	0.985644831803458	0.980881141013911		0.964687962163213	0.992993621729084	0.992625687667578		68
	0.960123555540429	0.988860590922654	0.991797920819076		0.95489366802813	0.979720490007657	0.988234937231091		0.954634079520577	0.982443215092873	0.98683822144972		70
	0.959480249834068	0.976403141744397	0.980684006157277		0.945702442227217	0.974405969868424	0.985069948278218		0.948259046812853	0.975428668975987	0.976614163711544		72
	0.931690464439492	0.974548718027074	0.977601981978627		0.935851952833579	0.975434938917035	1		0.941925026924916	0.987528515992234	0.980397106184674		74

## Sheet: Supple Fig. 15B
Supplementary Fig. 15B
	R482X 0Ala				R482X 6Ala				R482X 8Ala				Temperature (ºC)
	0	0	0		0	0	0		0	0	0		20
Normalized CM	0.029201884301347	0.00992617762974	0.06007472208979		0.013709230425924	0.06524725790347	0.022128251504432		0.038446601515706	0.037026793993722	0.038336404672207		22
	0.081018575764949	0.079148227657807	0.045701428385039		0.017308398298314	0.068978461122662	0.084768979419701		0.033852098244263	0.022334138229957	0.034322075869507		24
	0.058646286641963	0.065251910650307	0.05582575458561		0.02914516163863	0.067454448540176	0.059769571958296		0.035780736437004	0.023722759207309	0.039674151445125		26
	0.05993227045548	0.054712965058957	0.063105947651869		0.05057730652673	0.075464898912169	0.060890900160107		0.05150495214608	0.038590880885367	0.051410185379701		28
	0.104110441438676	0.086034611854199	0.092047833297364		0.073492308578259	0.119259198087435	0.098092516115004		0.065385003576428	0.056008487437337	0.069586778838565		30
	0.118744490492733	0.128381936031669	0.112593535956621		0.072766176460001	0.122731811322737	0.125721160329499		0.087328474071993	0.07378515999935	0.084975764904885		32
	0.139940088471218	0.142947405603469	0.145726948448654		0.129121047213882	0.155214049944571	0.138023078765134		0.108942825422041	0.102344271096	0.105305379614218		34
	0.167716381535124	0.178266554892484	0.162534084875959		0.15110026561859	0.17385671946073	0.171825566446461		0.129803493928851	0.118523158014609	0.125190892872494		36
	0.212802399652178	0.230263108798235	0.194133831808832		0.200852462910576	0.220844187856446	0.224099729557213		0.163339637793409	0.1532061457227	0.162713111551102		38
	0.303678057302864	0.319522422415202	0.238523972037888		0.303158809683202	0.298523784856471	0.309395863998906		0.244323791803619	0.224112967512076	0.234032756835951		40
	0.385520715747319	0.408183064221235	0.32548420422944		0.387930010581554	0.384410694280738	0.388280322242916		0.352858509485212	0.317482912408809	0.325991146271562		42
	0.48739265186296	0.511624763785829	0.428675525110187		0.503659453934251	0.487634810883132	0.485367565990408		0.492013375402074	0.428937466737006	0.447424592553243		44
	0.606315042101612	0.62452415126662	0.558969810010925		0.625359016995272	0.593154539213503	0.584923039453263		0.660295285697359	0.569226532305483	0.595222208555703		46
	0.718517927587625	0.744305777017137	0.714731641350384		0.754777895350594	0.714834473214666	0.696378322404745		0.825146677432517	0.736424632160695	0.764011237508287		48
	0.83357199554852	0.844529408301638	0.841103549914704		0.864432843126671	0.833619867718712	0.819658223740937		0.919672987217009	0.870373684296149	0.893392793583166		50
	0.896109739412771	0.920930544948894	0.920543158858703		0.94278312854068	0.921930849701662	0.910681141499035		0.952849294149137	0.934166583388138	0.939318108345512		52
	0.934074183396289	0.960196616426327	0.963522720652133		0.970219585231896	0.94329455317736	0.957763031966843		0.967001417406453	0.969212123184044	0.969368973200437		54
	0.968357777928466	0.985328394705486	0.984080732023744		0.99464443820589	0.949898607701478	0.982044037468055		0.970038090055771	0.988236811586794	0.988655820286946		56
	0.979957958221484	1	1		0.99789988554646	0.948122678425002	0.989666126979794		0.978534849329252	0.996074676433878	0.995802805893921		58
	0.989996130879969	0.996677454367857	0.997573542504857		1	0.961557679330069	1		0.980301122076869	0.994545450319905	1		60
	0.991305249638018	0.997477618214881	0.990656866743419		0.995459649728984	0.959371342724322	0.995106039888884		0.978473413755421	1	0.994952699930008		62
	1	0.992037333240466	0.997347062197565		0.988057960999416	0.972261636340733	0.996859136822473		0.968012910247011	0.994702323819439	0.991776503767785		64
	0.987387466444359	0.98506222621337	0.981613245487422		0.964097400680965	1	0.98356829191148		0.921618081367029	0.991147686522588	0.991394445901801		66
	0.980339285927972	0.963957801099999	0.986564630176533		0.939845307764844	0.965911166833082	0.971383246604753		0.980319772161785	0.971772066291252	0.986298164054124		68
	0.945105563156405	0.928721570344352	0.976842388579487		0.905507446678327	0.949106988686269	0.951633322408828		0.977328079129019	0.961514863473575	0.972743273441313		70
	0.911298229378989	0.908855948119532	0.964109435940951		0.885830795919982	0.973909104786498	0.932610790413787		0.979642883785835	0.94383928716682	0.958931500616627		72
	0.884142591034012	0.897637899739885	0.978815064879222		0.855891117973523	0.91435249485114	0.911856411144955		1	0.934344373354277	0.948016183579344		74

## Sheet: Supple Fig 16
Supplementary Figure 16. mediated by the actin-association-deficient CaVβ2 mutant
	Panel B
		Cytochalasin D Treated CaVβ2 WT + CaV1.2
				Voltage (mV)
		Cell No.		-50	-45	-40	-35	-30	-25	-20	-15	-10	-5	0	5	10	15	20	25	30	35	40	45	50
		1	Current (pA)	-42.1414	-45.9253	-60.6052	-67.9947	-68.4553	-86.4517	-103.544	-96.7956	-108.225	-144.682	-173.453	-216.046	-243.338	-253.888	-236.111	-223.529	-194.645	-159.569	-122.347	-85.6059	-92.8534
		2		-48.5692	-54.0727	-56.8101	-56.1208	-61.6791	-69.0936	-75.0171	-88.6593	-114.695	-126.316	-134.83	-163.043	-156.718	-141.933	-164.421	-136.671	-124.938	-82.3792	-42.2268	-81.6326	39.3248
		3		-32.1858	-31.5301	-41.8815	-51.5871	-72.8033	-105.72	-177.299	-429.737	-756.726	-1152.34	-1593.09	-1947.77	-2180.61	-2267.79	-2185.91	-2014.6	-1752.67	-1440.88	-1119.14	-824.112	-587.395
		4		-23.6789	-24.0858	-22.3478	-29.6466	-27.8341	-25.6529	-30.7169	-37.4435	-42.0131	-63.3866	-73.0376	-89.1542	-97.6422	-101.242	-95.9589	-89.0415	-82.1464	-68.3132	-35.5114	-17.426	7.96069
		5		-39.9368	-52.4198	-57.3891	-72.7272	-94.9563	-147.128	-273.794	-453.626	-771.712	-1193.17	-1674.6	-2103.75	-2419.89	-2509.16	-2450.52	-2196.47	-1866.44	-1492.65	-1101.05	-724.135	-399.124
		6		-48.3872	-59.2434	-60.1945	-68.2758	-79.3988	-109.758	-135.891	-210.193	-348.989	-548.64	-847.063	-1170.77	-1430.74	-1582.29	-1621.1	-1523.02	-1345.86	-1109.97	-833.806	-541.879	-287.578
		7		-12.0036	-13.4808	-16.6694	-23.9892	-49.6674	-101.459	-170.817	-270.177	-421.477	-606.562	-787.084	-937.628	-1025.79	-1039.89	-980.372	-870.691	-734.607	-580.327	-428.842	-290.346	-164.383
		8		-43.2128	-47.4024	-56.9809	-56.7901	-61.9671	-79.1494	-107.163	-150.508	-216.95	-323.243	-437.116	-561.272	-637.074	-669.281	-667.098	-618.785	-508.988	-399.169	-265.886	-110.739	37.4138
		9		-40.0783	-40.7739	-42.2754	-47.4492	-45.6018	-50.7145	-83.101	-113.671	-161.655	-205.829	-277.347	-334.879	-389.19	-404.859	-404.514	-362.975	-317.457	-260.215	-182.471	-139.277	-62.5049
		10		-53.5005	-43.9108	-50.4708	-59.4497	-78.0581	-97.5996	-105.581	-151.941	-177.152	-228.541	-285.621	-320.651	-351.694	-339.646	-336.435	-297.328	-256.854	-188.758	-106.47	-45.416	43.3686
		11		-33.1619	-46.48	-36.914	-49.9865	-70.4274	-124.082	-178.109	-274.345	-404.239	-538.052	-664.001	-780.087	-857.079	-889.777	-872.434	-794.888	-662.802	-532.131	-357.405	-107.735	24.1369
		12		-10.5252	-13.611	-18.6957	-21.559	-26.7677	-42.8282	-62.0786	-90.905	-127.924	-177.661	-234.336	-275.833	-305.507	-323.408	-335.818	-319.303	-287.659	-250.449	-196.294	-145.112	-107.712
		13		-43.5094	-50.3455	-52.9695	-58.6537	-75.1331	-91.3731	-132.148	-215.51	-311.956	-460.262	-648.88	-831.128	-963.563	-1039.15	-1035.74	-973.226	-869.187	-709.386	-550.244	-371.79	-194.841
		14		-13.2431	-10.5212	-9.50529	-14.0011	-16.8562	-29.7337	-46.8911	-69.0427	-110.712	-152.268	-200.297	-253.208	-297.525	-313.244	-311.929	-286.691	-247.3	-190.593	-138.705	-79.0935	-18.448
		15		-50.6581	-66.1707	-67.85	-95.1242	-126.259	-185.554	-257.508	-332.429	-426.869	-497.289	-531.377	-520.402	-476.412	-438.251	-354.87	-282.207	-209.544	-128.463	-62.8885	7.9395	63.6985
		16		-55.6221	-39.5753	-45.2982	-48.6776	-56.9896	-77.1687	-114.379	-166.712	-235.349	-302.036	-378.217	-436.797	-472.369	-474.538	-450.833	-413.255	-355.878	-295.443	-231.457	-160.376	-88.3328
		Cytochalasin D Treated CaVβ2 8Ala + CaV1.2
				Voltage (mV)
		Cell No.		-50	-45	-40	-35	-30	-25	-20	-15	-10	-5	0	5	10	15	20	25	30	35	40	45	50
		1	Current (pA)	-44.6924	-43.9887	-49.352	-47.3388	-67.9542	-59.5594	-68.4828	-96.967	-124.339	-159.46	-214.507	-266.786	-312.695	-338.383	-355.362	-344.615	-314.263	-275.03	-227.028	-164.258	-119.209
		2		-37.1745	-40.6374	-43.5394	-41.5125	-43.138	-41.1086	-41.2482	-43.5892	-54.4491	-54.6187	-61.6267	-71.9033	-86.0566	-91.3469	-95.1314	-98.8187	-94.1267	-90.0006	-88.3677	-80.6166	-53.9181
		3		-40.165	-43.4297	-36.8342	-46.1334	-57.7257	-63.6468	-97.9181	-145.201	-213.043	-292.305	-374.966	-457.488	-493.698	-514.582	-503.802	-455.722	-398.589	-335.363	-242.186	-204.67	-156.087
		4		-12.1108	-8.68219	-14.1009	-19.3127	-19.8818	-32.9425	-45.163	-72.3215	-107.568	-158.167	-215.474	-286.673	-368.144	-402.622	-437.327	-438.086	-397.252	-345.19	-285.079	-237.061	-127.319
		5		-15.9271	-13.7743	-16.4768	-22.2122	-32.8041	-57.0008	-104.962	-192.401	-314.006	-499.507	-717.609	-981.529	-1221.17	-1349.82	-1377.24	-1335.35	-1182.3	-997.358	-809.703	-610.558	-429.689
		6		-24.3388	-26.931	-33.9023	-40.438	-57.2289	-79.7864	-137.334	-207.641	-308.394	-446.231	-575.328	-705.565	-775.169	-787.374	-719.266	-626.871	-522.27	-404.507	-289.722	-170.936	-76.5379
		7		-16.8234	-18.3866	-21.099	-30.2312	-44.8133	-69.1085	-114.146	-196.57	-337.278	-527.097	-756.172	-970.621	-1065.82	-1120.92	-1117.86	-974.495	-821.92	-665.237	-514.058	-356.245	-206.111
		8		-35.2	-41.0724	-43.5032	-53.9081	-45.9988	-80.5244	-91.2734	-129.377	-191.216	-280.239	-395.483	-526.211	-653.499	-729.304	-765.958	-776.819	-710.807	-598.677	-500.245	-387.539	-278.269
		9		-13.5769	-17.1864	-17.9652	-19.834	-14.8546	-19.679	-22.6537	-29.7668	-31.3713	-41.8079	-49.449	-62.27	-68.2885	-77.2634	-83.9359	-87.6748	-75.7753	-68.5924	-58.3099	-48.4919	-38.0032
		10		-26.7247	-28.3427	-31.6623	-32.1659	-37.3066	-44.6974	-50.4652	-58.185	-82.2197	-104.098	-121.062	-147.867	-168.706	-178.342	-180.276	-167.668	-145.483	-124.461	-93.3277	-65.4399	-38.4909
		11		-14.7261	-15.9203	-14.1121	-16.3964	-15.0545	-21.4649	-25.9749	-35.2854	-55.1279	-75.2789	-102.755	-121.324	-137.51	-159.99	-165.814	-163.402	-154.588	-125.962	-109.156	-78.3585	-55.068
		12		-23.9262	-29.7364	-34.9993	-33.466	-41.6259	-48.9656	-56.8762	-81.0205	-125.471	-185.394	-268.922	-383.046	-501.271	-616.646	-683.491	-700.953	-663.802	-581.126	-475.097	-381.808	-282.961
		13		-25.5679	-25.538	-38.881	-41.6284	-55.2644	-52.0807	-78.2532	-112.792	-178.542	-277.966	-418.68	-581.925	-711.556	-801.294	-848.475	-809.243	-734.371	-622.23	-482.492	-342.279	-204.685
		14		-27.654	-27.0681	-31.4242	-28.0847	-23.5267	-36.4889	-43.6148	-53.6196	-74.5541	-102.36	-151.147	-188.811	-229.382	-269.189	-279.617	-267.08	-250.366	-200.837	-160.327	-112.242	-65.9728
		15		-36.9925	-32.1011	-32.5049	-40.5639	-58.2997	-73.0414	-111.049	-164.716	-243.232	-346.433	-460.014	-553.934	-620.108	-646.986	-624.835	-568.61	-499.076	-433.581	-328.363	-220.246	-167.444
		16		-27.2769	-29.6952	-32.1559	-32.5024	-45.1923	-66.1816	-97.6843	-150.398	-243.343	-370.257	-551.888	-728.796	-883.218	-985.891	-999.226	-964.55	-858.008	-714.944	-559.664	-415.95	-287.568
		17		-22.2297	-23.8065	-24.7751	-28.2555	-38.6342	-41.2345	-69.8215	-94.3972	-158.184	-252.169	-362.779	-499.608	-609.647	-687.336	-702.308	-674.556	-610.613	-511.371	-415.798	-327.18	-219.817
		18		-31.3718	-32.7779	-33.6767	-55.7692	-28.4375	-44.1701	-47.5021	-52.9944	-73.3742	-104.843	-160.807	-216.341	-276.868	-351.831	-387.297	-392.1	-378.708	-339.097	-294.697	-224.782	-172.578
		Panel C
				Cytochalasin D Treated CaVβ2 WT + CaV1.2		Cytochalasin D Treated CaVβ2 8Ala + CaV1.2	Cell No.
			Qon (fC)	607.097		224.423	1
				44.349		127.588	2
				462.356		51.799	3
				502.489		419.738	4
				434.436		226.089	5
				272.115		69.7929	6
				96.8049		87.3866	7
				553.064		254.474	8
				83.3902		645.543	9
				262.061		177.015	10
				161.609		181.673	11
				130.717		288.88	12
				131.583		159.774	13
						269.985	14

## Sheet: Suppl Fig 17
Supplementary Figure 17. mutant on CaV2.2 mediated currents in HEK 293 cells. mediated by the actin-association-deficient CaVβ2 mutant
	Panel B
				CaVα2δ1 + CaVβ2 WT + CaV1.2
				Voltage (mV)
		Cell No.		-50	-45	-40	-35	-30	-25	-20	-15	-10	-5	0	5	10	15	20	25	30	35	40	45	50		Qon (fC)
		1	Current (pA)	-51.7691	-54.5563	-62.5592	-69.8577	-95.2336	-135.5	-191.981	-296.338	-421.577	-553.293	-711.115	-850.618	-953.155	-990.355	-953.255	-895.677	-749.142	-595.17	-481.021	-333.031	-240.996		453.238
		2		-17.6847	-12.0017	-14.6581	-15.1032	-21.8819	-25.7998	-49.2249	-90.1477	-180.876	-356.54	-645.005	-1052.71	-1525.11	-1908.75	-2127.33	-2129.19	-1975.74	-1738.37	-1459.98	-1176.47	-884.468		596.376
		3		-6.51445	-6.82359	-10.3862	-16.8919	-27.3555	-60.4899	-119.035	-225.64	-402.629	-614.106	-854.944	-1067.11	-1195.7	-1239.44	-1182.41	-1071.1	-905.936	-736.234	-568.77	-425.628	-307.908		597.098
		4		-21.0545	-25.8928	-34.4274	-40.61	-61.3577	-100.579	-170.042	-266.256	-421.451	-566.266	-722.927	-849.815	-921.937	-927.132	-877.783	-790.602	-673.152	-531.454	-401.883	-282.467	-178		156.462
		5		-32.4521	-28.8657	-43.3011	-60.1955	-115.026	-227.851	-397.71	-653.491	-1012.84	-1415.83	-1794.89	-2065.14	-2144.31	-2100.12	-1926.91	-1669.44	-1379.64	-1088.09	-823.578	-596.358	-390.525		865.389
		6		-54.3233	-56.7993	-53.4149	-68.9183	-61.0285	-82.136	-105.711	-161.943	-220.946	-321.42	-419.128	-520.142	-582.754	-631.189	-610.693	-562.48	-463.572	-366.486	-267.469	-138.331	-29.2691		329.46
		7		-12.3379	-16.2061	-21.2615	-19.1166	-25.4165	-37.2281	-55.1576	-86.4649	-133.013	-194.219	-272.703	-336.841	-412.268	-452.292	-474.591	-451.262	-406.302	-320.538	-222.386	-122.209	-1.50638		389.035
		8		-26.3792	-37.5548	-69.2525	-49.5772	-82.78	-241.861	-238.29	-362.062	-505.624	-637.572	-725.587	-766.162	-844.101	-748.415	-704.074	-534.764	-513.259	-473.771	-233.718	-91.8383	-93.5192		323.55
		9		-36.1158	-34.4885	-52.8407	-51.2495	-65.5489	-89.3567	-130.023	-191.046	-261.722	-357.983	-474.41	-590.241	-673.744	-719.968	-742.802	-697.696	-645.765	-548.766	-492.105	-366.655	-148.289		337.061
		10		-42.9806	-39.3418	-43.6889	-52.474	-75.919	-98.3851	-148.735	-204.678	-303.637	-383.685	-478.778	-538.061	-564.807	-564.973	-517.347	-461.331	-378.074	-298.612	-228.291	-161.429	-87.4413		276.849
		11		-16.5228	-17.2162	-24.6134	-43.6128	-88.091	-204.499	-307.686	-488.974	-694.737	-935.347	-1135.25	-1279.76	-1348.85	-1316.4	-1231.06	-1089.59	-914.869	-738.993	-568.014	-410.163	-271.658		668.358
		12		-21.6194	-18.0816	-21.8226	-30.9108	-52.8045	-112.882	-191.117	-339.176	-528.099	-736.165	-916.595	-1063.32	-1106.13	-1077.13	-992.707	-858.54	-702.82	-553.424	-412.567	-285.734	-160.787		380.967
		13		-12.2032	-16.6251	-22.4287	-30.21	-29.1001	-92.907	-107.195	-141.356	-222.985	-323.713	-432.958	-555.861	-645.448	-708.866	-724.251	-695.937	-625.683	-525.922	-434.889	-327.352	-247.279		857.493
		14		-13.2307	-17.8908	-23.2417	-22.2079	-35.1606	-56.6814	-94.8373	-175.601	-288.597	-440.193	-586.8	-731.852	-835.829	-884.535	-869.185	-802.98	-706.367	-597.612	-466.973	-356.793	-264.266		648.078
		15		-16.1911	-17.695	-22.9	-37.4127	-63.4826	-116.638	-211.642	-339.076	-495.69	-663.607	-805.354	-930.594	-970.291	-949.082	-875.987	-764.894	-632.115	-496.059	-376.164	-275.741	-188.071		394.801
		16		-17.3608	-21.3737	-31.9782	-52.3269	-113.927	-200.98	-330.517	-509.806	-734.262	-997.396	-1244.77	-1436.79	-1552.89	-1572.34	-1514.5	-1363.65	-1164.28	-951.079	-737.789	-550.945	-381.584		789.396
		17		-13.333	-13.8343	-27.5314	-34.9985	-59.2877	-106.993	-186.196	-305.883	-445.969	-637.669	-819.832	-974.127	-1084.61	-1127.4	-1085.33	-999.456	-866.373	-710.622	-560.28	-424.032	-303.915		942.411
		18		-18.9084	-23.5672	-35.9662	-67.9968	-144.544	-234.568	-361.718	-494.73	-616.945	-709.442	-746.176	-721.544	-665.244	-567.565	-457.527	-354.954	-253.801	-164.501	-90.4229	-20.7764	34.2291		171.724
		19		-64.9366	-72.8177	-70.0419	-68.4382	-86.1195	-110.934	-165.797	-225.746	-302.819	-397.562	-492.725	-570.878	-609.309	-614.255	-588.325	-554.353	-483.252	-368.616	-297.463	-242.937	-160.35		224.661
		20		-30.139	-34.1516	-35.1489	-53.1714	-102.242	-174.191	-311.651	-513.783	-762.668	-1013.33	-1255.78	-1408.22	-1494.74	-1480.62	-1370.16	-1211.47	-1006.23	-804.203	-607.383	-444.82	-283.212		421.922
				CaVα2δ1 + CaVβ2 8Ala + CaV1.2
				Voltage (mV)
		Cell No.		-50	-45	-40	-35	-30	-25	-20	-15	-10	-5	0	5	10	15	20	25	30	35	40	45	50		Qon (fC)
		1	Current (pA)	-19.8026	-16.8458	-23.2238	-25.2507	-31.9415	-44.3365	-78.3342	-144.793	-242.919	-390.837	-600.745	-852.168	-1100.01	-1283.29	-1382.72	-1359.16	-1254.51	-1097.77	-892.742	-690.672	-501.939		1590.17
		2		-42.6082	-41.2295	-51.8688	-68.9003	-100.418	-148.855	-246.69	-416.972	-654.292	-905.61	-1197.96	-1476.08	-1705.25	-1793.14	-1772.22	-1633.49	-1439.01	-1181.56	-943.26	-685.306	-476.138		1161.1
		3		-30.8944	-29.5431	-35.5939	-47.8948	-57.0893	-76.6701	-121.411	-191.474	-279.6	-392.393	-525.275	-659.039	-756.354	-825.328	-827.993	-772.617	-685.9	-567.849	-440.452	-318.961	-118.871		637.833
		4		-13.707	-12.1837	-13.8317	-13.3792	-42.8064	-36.5475	-43.2826	-118.965	-105	-176.576	-195.629	-290.837	-355.642	-397.003	-418.665	-398.483	-340.883	-284.211	-228.754	-166.024	-68.3132		195.577
		5		-43.6316	-47.1967	-51.3353	-43.4047	-71.0257	-70.8375	-104.584	-142.395	-214.113	-325.719	-483.555	-629.362	-744.31	-832.482	-852.665	-817.348	-742.035	-651.16	-553.915	-436.334	-321.854		171.434
		6		-50.7039	-57.778	-62.571	-71.6808	-85.1958	-107.106	-147.442	-187.471	-259.784	-323.661	-408.766	-471.705	-513.291	-532.183	-514.972	-461.793	-405.83	-318.053	-236.62	-168.923	-109.828		331.313
		7		-17.954	-21.5197	-21.7934	-31.1281	-28.7796	-39.465	-53.834	-83.9156	-119.437	-176.485	-229.752	-285.394	-319.326	-341.439	-341.617	-322.194	-278.642	-233.699	-184.473	-142.665	-98.7476		186.167
		8		-54.7913	-66.1947	-64.1242	-83.5155	-89.8691	-102.298	-153.636	-196.314	-263.781	-392.317	-478.214	-564.551	-665.844	-753.406	-770.558	-747.61	-703.233	-606.681	-519.047	-381.459	-335.742		160.817
		9		-58.6026	-63.686	-84.6218	-65.6045	-86.261	-115.829	-184.936	-276.109	-413.517	-547.449	-702.679	-861.919	-937.88	-969.991	-934.529	-876.854	-755.907	-635.969	-513.961	-385.421	-294.373		325.995
		10		-64.0077	-69.3553	-79.835	-77.039	-92.5984	-100.609	-136.41	-185.86	-239.192	-297.109	-354.42	-391.038	-397.846	-391.949	-368.582	-333.708	-279.271	-247.29	-210.636	-174.408	-142.326		85.5318
		11		-12.0062	-7.8418	-11.6608	-11.864	-12.2998	-16.8022	-23.0104	-37.2524	-68.2468	-90.5177	-133.326	-186.175	-225.645	-266.755	-288.325	-320.653	-276.159	-229.168	-191.752	-173.364	-119.233		266.978
		12		-34.6537	-35.478	-32.6485	-48.8403	-46.1074	-51.4733	-62.7724	-90.234	-128.397	-157.491	-192.646	-224.896	-262.473	-262.095	-274.077	-248.488	-217.388	-184.891	-153.955	-115.906	-107.275		100.203
		13		-7.78731	-13.6851	-10.0292	-10.3462	-16.2081	-30.188	-51.5956	-79.127	-120.085	-172.272	-226.086	-271.681	-302.76	-306.794	-291.572	-258.668	-211.643	-173.393	-128.485	-101.334	-71.8014		287.377
		14		-19.6699	-23.3522	-20.3549	-26.4922	-39.3952	-50.257	-70.2647	-111.957	-159.356	-224.838	-285.879	-354.794	-395.235	-421.29	-409.202	-385.905	-323.982	-266.571	-211.439	-149.2	-100.013		285.309
		15		-29.244	-25.8883	-26.9578	-30.3883	-46.5685	-68.3755	-118.953	-192.801	-310.171	-458.764	-638.805	-812.95	-963.822	-1046.23	-1067.46	-1019.12	-897.887	-746.247	-595.104	-441.417	-314.895		686.775
	Panel A			CaVβ2 WT + CaV1.2										CaVα2δ1 + CaVβ2 WT + CaV1.2
				Voltage (mV)										Voltage (mV)
		Cell No.		-10	-5	0	5	10	15	20	25	30		-10	-5	0	5	10	15	20	25	30
		1	Time Constant of Activation (ms)	5.02006	5.41948	4.57887	4.5706	4.04137	3.7296	2.97544	2.75722	2.20737		2.46418	2.07325	1.8168	1.52237	1.3466	1.03	0.851128	0.707442	0.544234
		2		4.02463	3.72197	3.4153	2.86579	2.59684	2.34442	1.84789	1.65901	1.37828		3.62242	3.33383	3.33778	2.7826	2.43816	1.95712	1.52724	1.14895	0.865479
		3		3.78223	3.8446	3.43044	3.01872	2.50071	2.16956	1.82725	1.51714	1.31723		3.40984	2.9207	2.48379	2.207	1.86468	1.54901	1.22857	0.996873	0.811897
		4		2.99844	2.49499	2.26508	1.93562	1.64561	1.37555	1.14044	0.956152	0.789976		3.70958	3.53501	3.23649	2.8255	2.54024	2.26156	2.14203	1.85206	1.46816
		5		5.21833	3.97725	3.69126	3.32082	3.12378	2.84419	2.61739	2.13995	1.78959		3.91207	3.38806	2.77486	2.3422	1.89361	1.51501	1.25723	1.03292	0.855591
		6		3.35636	3.29084	3.13233	2.67291	2.44573	2.13317	1.80065	1.61353	1.37315		3.97788	3.66944	3.87139	3.67226	3.17899	2.53312	2.21034	1.90223	1.43371
		7		3.00718	2.77229	2.45095	2.44899	2.20411	1.82627	1.54187	1.3405	1.11499		3.71414	3.23805	0.110876	2.61396	2.4889	2.02542	1.7767	1.45136	1.18268
		8		4.00658	3.75953	3.26967	2.8173	2.46642	2.16919	1.84291	1.49778	1.21288		2.27322	1.834	1.49144	1.19885	1.17672	0.924948	0.77084	0.629746	0.749716
		9		4.5634	4.54585	3.79284	3.41136	2.76671	2.28619	1.92065	1.63242	1.38848		4.30018	2.91558	2.64081	2.14456	1.93557	1.64208	1.35705	1.07278	0.928925
		10		4.84718	4.59744	4.08629	3.95507	3.67991	3.05877	2.76874	2.4659	2.17959		2.67883	2.34548	2.13138	1.64368	1.37966	1.17646	1.01248	0.796087	0.665797
		11		4.59712	4.49649	4.49423	4.24124	4.20025	3.97817	3.48155	3.25735	2.89153		3.72897	3.24031	2.84815	2.49947	2.04263	1.69951	1.41456	1.20167	1.00428
		12		3.4394	3.56715	3.0543	3.34397	2.62414	2.68328	2.15268	1.81025	1.44953		3.65678	3.28649	2.88541	2.46658	2.114	1.74886	1.44345	1.20859	1.02958
		13		3.98573	3.20779	3.07037	2.89842	2.52121	2.14298	1.80044	1.47737	1.22334		3.64284	3.05588	2.65365	2.21034	1.86116	1.62302	1.39	1.12481	0.989324
		14		3.89524	2.78118	2.71306	2.42247	2.08812	1.7524	1.47919	1.31085	1.07624		4.2338	3.55129	3.09544	2.65091	2.2097	1.8052	1.54019	1.23709	1.04407
		15		4.13236	3.9209	3.75379	3.35085	3.18775	2.99185	2.60709	2.18214	1.97819		3.84834	3.26586	2.693	2.31975	1.90614	1.49218	1.26619	1.02544	0.813936
		16		3.1277	2.75809	2.59805	2.39822	2.18909	1.94806	1.88965	1.66783	1.64902		4.13687	3.50201	2.75917	2.27037	1.8394	1.53434	1.20433	0.981873	0.793306
		17		4.16531	0.180145	2.80839	2.99446	2.46942	2.13289	1.8066	1.55155	1.30147		4.35622	4.07994	3.34821	2.84955	2.41799	1.9676	1.61822	1.33345	1.08437
		18		3.64547	4.20237	4.1108	2.82882	2.56928	2.51103	2.02558	1.77411	1.59581		3.0177	2.73538	2.31391	2.12489	1.8296	1.49642	1.34716	1.02335	0.839438
		19		3.49166	3.40552	3.40266	2.95129	2.73786	2.28117	2.02249	1.68243	1.46222		3.14131	2.8518	2.4191	1.99654	1.81832	1.49884	1.2635	1.08592	0.863125
		20		3.58694	3.14268	3.03807	2.74492	2.61116	2.21774	1.94375	1.67257	1.38508		2.78983	2.38749	2.06366	1.7409	1.50382	1.23603	1.01711	0.857019	0.684969
		21		4.06985	3.96155	3.55746	3.52499	2.9833	3.01755	2.59246	2.18711	2.01051
		22		4.28445	3.76653	3.40749	3.71633	3.37899	3.13235	2.93284	2.62788	2.15519
		23		4.5281	4.33826	4.04772	4.26352	3.76209	3.34121	2.80399	2.47391	2.1602
		24		3.44677	3.35773	3.1786	2.93283	2.63039	2.34335	1.9668	1.65797	1.35205
		25		3.8278	3.33058	3.05399	2.79462	2.51096	2.18621	1.8361	1.50062	1.36017
		26		2.98486	2.56999	2.49786	2.21753	2.05886	1.63104	1.37472	1.13908	0.978721
		27		3.27252	3.29415	3.17899	2.89582	2.54721	2.20603	2.00826	1.78732	1.49615
		28		2.80756	2.5426	2.3407	1.99191	1.71296	1.44467	1.21779	1.04188	0.887793
				CaVβ2 8Ala + CaV1.2										CaVα2δ1 + CaVβ2 8Ala + CaV1.2
				Voltage (mV)										Voltage (mV)
		Cell No.		-10	-5	0	5	10	15	20	25	30		-10	-5	0	5	10	15	20	25	30
		1	Time Constant of Activation (ms)	3.77039	3.15876	3.27867	2.64584	2.65765	2.24409	2.16923	1.92529	1.64568		1.36592	1.26972	1.06981	0.978641	0.824561	0.652419	0.521222	0.41585	0.376544
		2		2.88131	2.90514	2.45741	2.37623	2.3005	1.97299	1.79104	1.72354	1.52119		2.45288	1.82565	1.60548	1.36483	1.14049	0.955813	0.815893	0.648253	0.549893
		3		2.266	2.29885	2.0972	2.47051	1.96339	1.7189	1.55316	1.38444	1.20144		1.75719	1.48808	1.24591	1.04391	0.891717	0.755813	0.634077	0.514235	0.435723
		4		3.89826	3.52408	3.49513	2.87553	2.81926	2.57795	2.51324	2.21329	2.13967		1.0735	2.58547	1.08172	1.28113	1.09268	0.946578	0.820471	0.642866	0.494346
		5		2.85729	3.81403	3.738	3.18469	2.80536	0.211982	2.63467	3.24384	2.0967		3.86108	2.88622	2.81295	2.58343	2.26216	2.09191	1.92174	1.48405	1.30983
		6		2.84964	2.96288	3.01425	2.80699	2.6773	2.55591	2.25949	2.09825	1.98844		2.34655	1.83675	1.79327	1.43762	1.21905	1.00592	0.818231	0.632901	0.562863
		7		2.56987	4.38501	3.48447	4.0805	3.14518	3.54056	3.04801	2.78339	2.42377		2.35857	2.12339	1.74288	1.47966	1.27415	0.958943	0.841842	0.64062	0.542689
		8		3.31464	0.0982811	3.17802	2.74812	2.64428	2.35153	2.35122	2.26395	2.03081		1.95234	2.07351	1.85512	1.43	1.29729	1.25298	1.08104	0.829922	0.728424
		9		3.78622	4.41057	3.81745	4.30712	3.59725	3.38304	3.36696	2.86945	2.62792		2.35888	2.09123	1.68365	1.56527	1.2763	1.06101	0.89286	0.728067	0.58457
		10		0.148472	3.26163	3.4911	3.19393	3.53602	3.01583	2.85895	2.68672	2.73017		1.85088	1.60729	1.47259	1.11103	0.901177	0.733275	0.615923	0.193703	0.394921
		11		3.07286	3.04615	3.0227	2.83811	2.51923	2.43352	2.09403	1.92511	1.82695		8.06956	5.73993	5.14646	4.84115	4.08094	3.74595	3.1682	2.94806	2.18515
		12		2.69469	3.19374	2.76034	2.74263	2.67782	2.23654	2.19457	2.05501	1.93105		3.87307	3.11552	3.57825	2.56962	2.5647	2.32761	2.06069	1.52137	1.81311
		13		3.75349	3.45341	3.60426	2.85475	2.77341	2.51886	2.27703	1.97151	1.74355		3.75974	3.10139	2.39068	2.08246	1.80187	1.47809	1.13927	0.943711	0.787266
		14		3.25891	3.16093	3.13847	2.71599	2.72568	2.50776	2.44744	2.1271	1.7735		2.64599	2.25344	2.0606	1.83028	1.58413	1.33462	1.14685	1.05814	0.800973
		15		3.56756	3.58336	3.15221	3.28563	2.73862	2.39481	2.49243	2.26875	1.70839		2.99786	3.05927	2.59138	2.24282	2.05185	1.80966	1.70455	1.54202	1.32745
		16		3.25472	3.17947	2.89595	3.03839	2.82302	2.54891	2.28744	2.21779	1.99267
		17		3.98408	3.50823	3.39378	3.12991	3.00392	2.86837	2.40866	2.44489	2.04563
		18		4.13109	4.04634	4.08359	4.00633	3.66224	3.61572	3.51417	3.18777	2.71134
		19		4.24439	3.79672	3.71435	3.72745	3.17413	2.93146	2.43974	2.30726	1.97285
		20		4.19011	3.4162	3.23933	3.33701	3.16039	0.0727836	2.85524	2.61731	2.26059
		21		3.7043	3.00599	3.22644	2.82786	2.62483	2.56853	2.31828	2.03852	1.83157
		22		2.90065	3.36291	2.78941	2.51025	2.5827	2.4552	2.06692	2.01564	1.68627
		23		4.09369	3.87044	3.21751	3.26943	3.10228	3.01309	2.81219	2.61603	2.46552
		24		4.38493	3.53045	3.15728	3.19843	2.88786	2.92459	2.62494	2.29672	2.13258
		25		3.33469	3.05725	2.66458	2.57981	2.51672	2.15043	2.08749	1.7989	1.51932

## Sheet: Suppl Fig 18
Supplementary Figure 18. mutant on CaV2.2 mediated currents in HEK 293 cells. mediated by the actin-association-deficient CaVβ2 mutant
Panel C
				CaVβ4 WT + CaV2.2
				Voltage (mV)
		Cell No.		-50	-45	-40	-35	-30	-25	-20	-15	-10	-5	0	5	10	15	20	25	30	35	40	45	50
		1	Current (pA)	-9.88062	-8.99059	-10.3638	-14.4532	-11.1349	-11.7397	-13.0002	-24.004	-47.9853	-93.5989	-180.289	-272.484	-341.52	-378.352	-338.346	-296.637	-243.408	-201.072	-152.492	-110.887	-85.4585
		2		-7.60942	-7.81909	-10.5999	-11.1369	-12.174	-14.2463	-21.1958	-54.8236	-126.151	-231.23	-408.083	-646.103	-763.551	-766.132	-727.08	-637.335	-548.298	-450.623	-351.375	-260.472	-188.991
		3		-9.06837	-6.78046	-8.41294	-8.2838	-10.0539	-8.09756	-11.7248	-23.922	-47.0818	-78.6668	-187.467	-326.542	-439.879	-471.028	-458.083	-414.927	-353.537	-283.563	-221.563	-169.514	-121.359
		4		-13.7519	-1.63858	-8.57873	-10.1394	-13.5643	-20.042	-19.2411	-27.8915	-45.6784	-116.232	-240.744	-471.564	-742.5	-920.213	-951.891	-893.941	-768.374	-648.978	-516.763	-393.707	-294.243
		5		-12.3867	-16.0139	-13.8496	-9.6914	-11.9671	-16.5803	-15.4622	-27.2236	-58.2593	-113.391	-221.965	-374.906	-505.859	-542.304	-513.763	-458.192	-384.142	-315.784	-238.661	-177.418	-123.196
		6		-42.8774	-43.3237	-39.3173	-43.4671	-44.9255	-52.3574	-49.1538	-58.6612	-84.709	-157.43	-302.813	-461.985	-624.735	-667.593	-657.207	-624.207	-558.632	-480.835	-388.277	-296.796	-219.509
		7		-21.013	-27.9239	-10.7078	-20.3274	-25.4844	-32.8004	-23.6781	-41.055	-86.453	-135.048	-226.364	-337.284	-386.14	-388.012	-367.964	-324.36	-275.062	-209.023	-160.983	-125.841	-82.1187
		8		-41.788	-40.0964	-40.7907	-43.3536	-41.3056	-47.456	-44.1178	-57.3025	-90.4245	-188.361	-356.219	-547.716	-701.591	-722.639	-676.61	-629.932	-551.349	-447.237	-351.434	-255.617	-194.725
		9		-51.6045	-55.2856	-48.8197	-42.5135	-45.6921	-47.9297	-51.6544	-55.2532	-81.1003	-122.857	-208.682	-299.827	-368.994	-409.502	-418.562	-376.985	-332.429	-295.247	-231.537	-177.046	-129.17
		10		-56.0142	-35.8712	-64.5368	-63.8649	-65.9055	-70.4055	-65.453	-64.8453	-88.238	-120.069	-204.401	-332.983	-392.504	-432.423	-423.411	-381.417	-325.461	-284.817	-236.641	-185.745	-141.413
		11		-14.1757	-10.5046	-10.3089	-16.5417	-16.1291	-19.4062	-23.4039	-48.9569	-81.7815	-126.094	-159.023	-198.082	-195.988	-177.837	-163.184	-124.431	-99.1634	-91.3232	-42.7378	-34.8671	-13.5481
		12		-8.2914	-12.3184	-4.73002	-7.83454	-11.3891	-15.1779	-25.5922	-45.689	-71.1011	-140.078	-208.84	-286.127	-308.061	-316.403	-283.753	-267.743	-224.438	-171.432	-129.216	-83.493	-53.2306
		13		-16.0561	-12.63	-7.59396	-8.31633	-9.43635	-8.0583	-13.6671	-16.4675	-22.2222	-48.1441	-65.4169	-109.809	-124.98	-137.424	-137.438	-133.884	-113.825	-103.391	-81.2549	-58.9928	-45.0383
				CaVβ4 R428X + CaV2.2
				Voltage (mV)
		Cell No.		-50	-45	-40	-35	-30	-25	-20	-15	-10	-5	0	5	10	15	20	25	30	35	40	45	50
		1	Current (pA)	-31.0081	-32.8532	-32.4855	-35.7726	-37.172	-38.4669	-53.6404	-84.3139	-127.538	-223.142	-328.349	-421.155	-496.333	-502.911	-453.67	-420.212	-351.201	-287.519	-230.417	-177.495	-134.373
		2		-6.7483	-6.68772	-8.14755	-7.03426	-8.13072	-8.57736	-10.8836	-20.5703	-27.7753	-65.3917	-131.627	-233.479	-316.534	-352.996	-348.196	-320.812	-270.278	-223.595	-176.873	-132.428	-94.9459
		3		-11.721	-13.9065	-16.0617	-16.3684	-15.4968	-17.9727	-25.4492	-34.9923	-93.1723	-173.987	-325.837	-467.606	-565.25	-608.906	-579.118	-525.887	-454.311	-374.934	-298.491	-215.816	-158.587
		4		-38.762	-33.7203	-32.5691	-36.7881	-31.3033	-35.966	-36.0177	-47.0222	-61.8948	-106.849	-188.602	-294.711	-415.218	-498.552	-479.85	-456.4	-399.036	-338.718	-273.255	-206.136	-154.44
		5		-13.5549	-15.1318	-16.7766	-15.4634	-14.8532	-14.3764	-12.8887	-20.3511	-41.9562	-65.0429	-137.713	-287.905	-404.468	-511.454	-493.524	-442.769	-367.379	-309.204	-234.462	-174.787	-121.566
		6		-2.82692	-12.3308	-6.43542	-5.91037	-9.51414	-7.33144	-6.74406	-12.1252	-19.3382	-55.7191	-186.505	-251.757	-292.975	-309.071	-294.916	-261.316	-228.069	-182.711	-143.953	-108.129	-79.1006
		7		-20.6989	-23.7056	-21.8245	-25.3086	-22.6148	-30.6725	-33.2192	-65.7566	-140.873	-302.724	-579.441	-862.93	-992.049	-984.465	-906.702	-800.137	-662.988	-525.673	-391.787	-274.906	-183.985
		8		-8.21278	-7.12789	-9.50718	-7.84367	-10.7691	-13.7545	-26.2719	-56.5966	-128.14	-240.301	-422.169	-588.295	-648.077	-622.059	-573.017	-478.367	-396.6	-307.744	-236.452	-165.794	-116.101
		9		-16.5216	-12.3454	-12.7357	-12.7868	-12.8205	-14.3244	-18.4732	-23.9251	-35.2566	-63.1048	-116.209	-196.889	-283.175	-336.825	-354.639	-356.962	-314.981	-273.73	-222.613	-169.343	-123.597
		10		-47.0552	-62.2387	-46.673	-41.1487	-44.6516	-41.1793	-47.0433	-48.2404	-62.5187	-101.863	-150.97	-183.023	-213.338	-217.729	-201.97	-178.386	-153.078	-102.397	-79.5933	-5.74745	27.754
		11		-4.42188	-4.24481	-3.6026	-2.80202	-6.00558	-5.31225	-9.18171	-14.5039	-12.0548	-38.6111	-62.596	-97.1929	-139.36	-159.266	-160.22	-146.639	-139.249	-110.19	-86.7705	-63.7806	-41.4268
		12		-10.4686	-12.8604	-10.5671	-9.20665	-12.7207	-11.0023	-16.3595	-21.0719	-33.2153	-69.0293	-127.015	-238.646	-369.678	-496.311	-585.552	-593.429	-550.833	-504.353	-427.272	-336.477	-252.919
				CaVβ4 R428X 8Ala+ CaV2.2
				Voltage (mV)
		Cell No.		-50	-45	-40	-35	-30	-25	-20	-15	-10	-5	0	5	10	15	20	25	30	35	40	45	50
		1	Current (pA)	-38.5195	-41.3567	-41.8366	-42.7827	-44.5964	-50.5499	-56.0397	-68.7944	-112.239	-195.674	-346.286	-540.708	-704.441	-774.939	-749.992	-687.859	-596.394	-481.801	-390.997	-292.966	-226.762
		2		-11.1183	-8.27513	-10.4948	-10.7691	-8.96348	-11.2131	-17.1738	-36.4774	-82.2052	-159.774	-278.437	-431.217	-475.653	-494.757	-460.988	-387.961	-316.849	-255.973	-195.463	-146.294	-97.5084
		3		-16.8146	-6.24002	-6.00309	-6.49067	-7.09671	-8.47091	-11.3752	-14.5289	-27.1024	-41.6463	-88.2644	-138.011	-207.583	-263.87	-277.393	-254.514	-233.608	-184.502	-155.373	-114.087	-88.9926
		4		-9.04828	-9.39495	-5.29728	-9.03331	-13.4527	-9.85634	-23.7804	-14.1535	-19.4683	-34.8962	-51.2445	-89.1635	-150.948	-183.844	-212.916	-203.247	-181.04	-155.741	-129.519	-97.6755	-74.8054
		5		-12.1209	-11.1931	-8.1654	-7.90851	-10.1556	-18.3534	-28.519	-38.1933	-97.0221	-196.81	-336.719	-538.063	-697.084	-780.526	-771.972	-699.895	-596.58	-487.228	-381.457	-288.051	-209.475
		6		-9.26276	-9.90123	-9.88377	-9.55456	-8.3325	-10.2753	-12.1982	-13.9465	-17.8397	-29.2922	-48.1594	-70.805	-92.4181	-104.591	-102.818	-102.978	-91.8495	-73.1195	-58.2876	-46.4485	-37.1982
		7		-2.12989	-6.7064	-6.21259	-7.29	-7.44712	-10.4125	-17.0566	-35.607	-76.6934	-133.076	-242.331	-352.339	-444.037	-482.704	-457.851	-420.525	-350.591	-277.666	-220.561	-164.064	-119.259
		8		-3.38188	-3.88817	-6.50688	-6.50688	-8.0594	-9.81643	-14.3181	-26.2832	-59.0682	-137.58	-292.897	-451.097	-584.891	-623.968	-588.55	-519.505	-441.935	-349.571	-276.014	-203.748	-146.561
		9		-31.0654	-32.424	-31.7058	-31.2687	-32.4477	-28.8046	-31.0455	-33.3662	-46.1193	-70.5051	-110.873	-156.779	-202.764	-217.671	-205.017	-204.2	-169.843	-141.475	-111.944	-82.6865	-51.3785
		10		-6.50189	-7.22017	-8.88617	-7.6217	-7.86113	-9.17298	-11.3702	-19.3785	-34.0932	-67.074	-130.153	-197.877	-282.619	-335.607	-334.584	-311.841	-269.942	-233.188	-181.37	-146.618	-105.729
		11		-3.81833	-6.35724	-5.39704	-8.14794	-13.0125	-9.74785	-11.6757	-25.0499	-62.379	-119.176	-205.367	-278.584	-333.64	-350.818	-311.277	-266.162	-231.048	-187.606	-143.851	-107.639	-76.7695
		12		-24.1444	-37.7322	-31.9909	-30.8982	-60.2654	-53.7832	-87.3422	-131.143	-253.347	-501.594	-942.91	-1528.67	-2043.63	-2208.18	-2129.75	-1867.14	-1615.54	-1341.2	-994.638	-752.934	-535.881
